# Supplementary material for: In a pursuit of optimal glycan fluorescent label for negative MS mode for high-throughput N-glycan analysis
Source: Front Chem. 2022 Oct 3;10:999770. doi: 10.3389/fchem.2022.999770 (PMC9574008; doi:10.3389/fchem.2022.999770)
Supplement: Supplementary file 1 [file Table2.XLSX]

## Sheet: Sheet1
Supplementary Table 2. Correlation of logP and total area integrated of all the measured glycans.
pH	Labos	Glycan	estimate_cor	p_value	R_squared	p_adjusted	signif
4.4	Lab1	FA2	0.416128	1.74047e-05	0.544813	6.96188e-05	*
4.4	Lab1	FA2[6]G1	0.3406	0.000437892	0.249451	0.000656838	*
4.4	Lab1	FA2G2	0.378364	9.38464e-05	0.322169	0.00016088	*
4.4	Lab1	FA2G2S1	0.381269	8.28638e-05	0.279703	0.00016088	*
7.4	Lab1	FA2	0.551206	1.26833e-08	0.675023	1.522e-07	*
7.4	Lab1	FA2[6]G1	0.392889	4.99382e-05	0.432136	0.000119852	*
7.4	Lab1	FA2G2	0.404508	2.9685e-05	0.470896	8.90551e-05	*
7.4	Lab1	FA2G2S1	0.421938	1.32582e-05	0.434174	6.96188e-05	*
4.4	Lab2	FA2	-0.188251	0.0497253	0.123119	0.0663005
4.4	Lab2	FA2[6]G1	-0.157459	0.100726	0.102112	0.120871
4.4	Lab2	FA2G2	-0.147662	0.123751	0.0973588	0.135001
4.4	Lab2	FA2G2S1	-0.0664828	0.488302	0.0345955	0.488302
