# Supplementary material for: In a pursuit of optimal glycan fluorescent label for negative MS mode for high-throughput N-glycan analysis
Source: Front Chem. 2022 Oct 3;10:999770. doi: 10.3389/fchem.2022.999770 (PMC9574008; doi:10.3389/fchem.2022.999770)
Supplement: Supplementary file 3 [file Table3.XLSX]

## Sheet: Sheet1
Supplementary Table 3. Correlation of RT and total area integrated of all the measured glycans.
pH	Labos	Glycan	Shapiro_p	estimate_cor	p_value	R_squared	p_adjusted	signif
4.4	Lab1	FA2	5.83723e-05	-0.210785	0.0247042	0.133515	0.0329389	*
4.4	Lab1	FA2[6]G1	0.0120552	-0.303603	0.00120335	0.191379	0.00206289	*
4.4	Lab1	FA2G2	0.0221911	-0.393982	2.66122e-05	0.304807	5.32244e-05	*
4.4	Lab1	FA2G2S1	0.00479751	-0.404621	1.61264e-05	0.263424	3.87033e-05	*
7.4	Lab1	FA2	9.07765e-06	-0.438769	2.89415e-06	0.420126	8.68244e-06	*
7.4	Lab1	FA2[6]G1	0.0109677	-0.446623	1.93211e-06	0.409261	7.72843e-06	*
7.4	Lab1	FA2G2	0.0110974	-0.544628	6.43659e-09	0.509846	7.7239e-08	*
7.4	Lab1	FA2G2S1	0.0121299	-0.492825	1.4976e-07	0.448803	8.98562e-07	*
4.4	Lab2	FA2	2.86718e-07	0.223615	0.018619	0.038154	0.0279286	*
4.4	Lab2	FA2[6]G1	1.57397e-07	0.182597	0.0552224	0.0304411	0.0662669
4.4	Lab2	FA2G2	2.67161e-07	0.138956	0.143127	0.0250787	0.156139
4.4	Lab2	FA2G2S1	3.34003e-07	-0.0159344	0.866874	0.0128739	0.866874
