# Supplementary material for: In a pursuit of optimal glycan fluorescent label for negative MS mode for high-throughput N-glycan analysis
Source: Front Chem. 2022 Oct 3;10:999770. doi: 10.3389/fchem.2022.999770 (PMC9574008; doi:10.3389/fchem.2022.999770)
Supplement: Supplementary file 6 [file Table1.XLSX]

## Sheet: Sheet1
Supplementary Table 1. Calculation of labeling efficiency based on the ratios of the total area of unlabeled and labeled glycans in each sample.
Label	Glycan	Labos	pH	Area_labeled	SD_area_labeled	Area_unlabeled	SD_area_unlabeled	Ratio unlabeled/labeled
2AB	FA2	Lab2	4.4	232305	374931	below_LOQ	#N/A	#N/A
2AB	FA2[6]G1	Lab2	4.4	183723	298952	below_LOQ	#N/A	#N/A
2AB	FA2G2	Lab2	4.4	126288	199787	below_LOQ	#N/A	#N/A
2AB	FA2G2S1	Lab2	4.4	121415	211025	below_LOQ	#N/A	#N/A
2AA	FA2	Lab2	4.4	2647703	400673	143260	26407.4	0.0541072
2AA	FA2[6]G1	Lab2	4.4	2.37142e+06	352198	196057	41612.7	0.0826748
2AA	FA2G2	Lab2	4.4	1.86755e+06	238115	80330.7	17243	0.0430139
2AA	FA2G2S1	Lab2	4.4	870363	136186	72215.6	14364.9	0.0829718
3AA	FA2	Lab2	4.4	1.28668e+06	526553	below_LOQ	#N/A	#N/A
3AA	FA2[6]G1	Lab2	4.4	1.01296e+06	356439	below_LOQ	#N/A	#N/A
3AA	FA2G2	Lab2	4.4	792977	263618	below_LOQ	#N/A	#N/A
3AA	FA2G2S1	Lab2	4.4	332650	96282.9	below_LOQ	#N/A	#N/A
4AA	FA2	Lab2	4.4	275779	181353	below_LOQ	#N/A	#N/A
4AA	FA2[6]G1	Lab2	4.4	225825	161631	below_LOQ	#N/A	#N/A
4AA	FA2G2	Lab2	4.4	206819	164925	below_LOQ	#N/A	#N/A
4AA	FA2G2S1	Lab2	4.4	112443	104786	below_LOQ	#N/A	#N/A
AN	FA2	Lab2	4.4	1.15266e+06	287586	30061.6	4844.53	0.0260802
AN	FA2[6]G1	Lab2	4.4	968836	255077	42066.8	6851.52	0.04342
AN	FA2G2	Lab2	4.4	786500	222819	16564.7	10757.3	0.0210613
AN	FA2G2S1	Lab2	4.4	881660	235248	18359.9	5146.26	0.0208243
4AP	FA2	Lab2	4.4	418724	72513.7	below_LOQ	#N/A	#N/A
4AP	FA2[6]G1	Lab2	4.4	364931	63282.8	below_LOQ	#N/A	#N/A
4AP	FA2G2	Lab2	4.4	266853	59184.3	below_LOQ	#N/A	#N/A
4AP	FA2G2S1	Lab2	4.4	153570	37130.9	below_LOQ	#N/A	#N/A
BC	FA2	Lab2	4.4	107043	58939.3	71502.9	30985.9	0.667983
BC	FA2[6]G1	Lab2	4.4	123783	53969.3	105252	39874.6	0.850298
BC	FA2G2	Lab2	4.4	128554	58128.4	44815.5	23093.7	0.348611
BC	FA2G2S1	Lab2	4.4	163196	69780.7	41257.4	28162.7	0.252809
1NA	FA2	Lab2	4.4	38601.3	5073.68	below_LOQ	#N/A	#N/A
1NA	FA2[6]G1	Lab2	4.4	55835.4	9125.41	below_LOQ	#N/A	#N/A
1NA	FA2G2	Lab2	4.4	47524.9	7854.29	below_LOQ	#N/A	#N/A
1NA	FA2G2S1	Lab2	4.4	55140.4	9636.03	below_LOQ	#N/A	#N/A
32ANA	FA2	Lab2	4.4	887259	304875	40546.1	12559.9	0.0456982
32ANA	FA2[6]G1	Lab2	4.4	840428	287171	53844.6	24665.6	0.0640681
32ANA	FA2G2	Lab2	4.4	675578	244345	23321.1	11361.7	0.0345202
32ANA	FA2G2S1	Lab2	4.4	376723	173395	22623.3	9153.39	0.0600529
62ANA	FA2	Lab2	4.4	157978	90521.2	below_LOQ	#N/A	#N/A
62ANA	FA2[6]G1	Lab2	4.4	146193	88481.7	below_LOQ	#N/A	#N/A
62ANA	FA2G2	Lab2	4.4	128167	79947.7	below_LOQ	#N/A	#N/A
62ANA	FA2G2S1	Lab2	4.4	70914.4	49719.1	below_LOQ	#N/A	#N/A
82ANSA	FA2	Lab2	4.4	559486	146521	45653.4	12579.8	0.0815988
82ANSA	FA2[6]G1	Lab2	4.4	490200	120994	72422.1	25982.5	0.14774
82ANSA	FA2G2	Lab2	4.4	454532	102934	28518.9	8386.14	0.0627435
82ANSA	FA2G2S1	Lab2	4.4	155301	30344.3	20105.4	5628.93	0.129461
